# Supplementary material for: Relationship building in pediatric research recruitment: Insights from qualitative interviews with research staff
Source: J Clin Transl Sci. 2022 Oct 3;6(1):e138. doi: 10.1017/cts.2022.469 (PMC9794958; doi:10.1017/cts.2022.469)
Supplement: Supplementary file 1 [file ctssup.zip]

Archive with 2 entries (2 files):
- S2059866122004691sup001.docx
- S2059866122004691sup002.docx
